# Supplementary material for: A supine exercise program linking trunk stability with lower extremity coordination is associated with improved body balance and agility: A study using randomized crossover and pre-post trial designs
Source: PLoS One. 2026 Apr 29;21(4):e0345749. doi: 10.1371/journal.pone.0345749 (PMC13127896; doi:10.1371/journal.pone.0345749)
Supplement: S1 File — (ZIP) [file pone.0345749.s001.zip]

Archive with 14 entries (13 files):
- S1 Files_revise/
- __MACOSX/._S1 Files_revise
- S1 Files_revise/Research Plan_Exp 1_Japanese.pdf
- __MACOSX/S1 Files_revise/._Research Plan_Exp 1_Japanese.pdf
- S1 Files_revise/Research Plan_Exp2_Japanese_revise.pdf
- __MACOSX/S1 Files_revise/._Research Plan_Exp2_Japanese_revise.pdf
- S1 Files_revise/TRENDcheck list.pdf
- __MACOSX/S1 Files_revise/._TRENDcheck list.pdf
- S1 Files_revise/Research Plan_Exp 1_English.pdf
- __MACOSX/S1 Files_revise/._Research Plan_Exp 1_English.pdf
- S1 Files_revise/Research Plan_Exp 2_English_revise.pdf
- __MACOSX/S1 Files_revise/._Research Plan_Exp 2_English_revise.pdf
- S1 Files_revise/CONSORT Checklist.pdf
- __MACOSX/S1 Files_revise/._CONSORT Checklist.pdf
