# Supplementary material for: A supine exercise program linking trunk stability with lower extremity coordination is associated with improved body balance and agility: A study using randomized crossover and pre-post trial designs
Source: PLoS One. 2026 Apr 29;21(4):e0345749. doi: 10.1371/journal.pone.0345749 (PMC13127896; doi:10.1371/journal.pone.0345749)
Supplement: S2 Data — (XLSX) [file pone.0345749.s002.xlsx]

## Sheet: Experiment 1_Characteristics
Experiment 1
Characteristics of the Participants
No.	0/1	Age	Height(cm)	Weight(kg)
1	0	22	169.5	60
2	0	22	168.4	68.9
3	0	21	175.6	51
4	0	22	178.4	66.1
5	0	22	168.1	74.3
6	0	21	175.4	47.7
7	0	21	174.4	57.1
8	0	23	170.4	56.7
9	0	23	172.2	62.2
10	0	21	168.1	60.5
11	0	20	173.7	55.3
12	0	20	168.5	61.1
13	0	22	168.3	49.8
14	0	20	168.3	59.8
15	0	21	163.1	69.8
16	0	22	178.2	64.6
17	0	21	165.7	61.8
	average	21.4118	170.959	60.3941
	SD	0.939336	4.36535	7.17099

## Sheet: Experiment 2_Charactristics
Experiment 2
Characteristics of the Participants
No.	0/1	Age	Height(cm)	Weight(kg)
1	0	24	171	60
2	0	21	180	78
3	0	20	182	61
4	0	22	183	67
5	0	25	167	73
6	0	22	182	90
7	0	22	168	72
8	0	23	169.7	64.3
9	0	23	170	65
10	0	20	178.5	75
11	0	21	173	60
12	0	22	163.5	51
13	0	23	190	73
14	0	23	175	89
15	0	22	171	55
16	1	21	157	48
17	0	21	174	70
18	0	21	168	62
19	0	25	173	66
20	0	22	168	58
21	1	24	169	54
22	1	22	155	46
	average	22.2273	172.168	65.3318
	SD	1.41192	8.29563	11.6824

## Sheet: PFA
Experiment 1
Physical Fitness Assessments
	Grip strength (kg)				Sitting trunk flexion (cm)				Sit-ups (number)				Standing long jump (cm)				Side-step (number of step)				Fifty-m run (second)
	Control		Intervention		Control		Intervention		Control		Intervention		Control		Intervention		Control		Intervention		Control		Intervention
No.	pre	post	pre	post	pre	post	pre	post	pre	post	pre	post	pre	post	pre	post	pre	post	pre	post	pre	post	pre	post
1	53	45	52	48.5	23	32	14	27	30	31	27	32	242	235	233	239	64	61	62	67	7.25	7.38	7.43	7.32
2	29	26	27	26	42	36	27	36	23	23	20	24	161	154	150	155	47	45	37	39	8.65	8.78	9.25	9.09
3	39	38	42	41	39	38	42	47	29	30	31	31	236	213	223	223	61	59	60	62	7.78	7.84	7.82	8
4	40	39	39	37	35	37	37	41	22	25	22	23	233	227	215	225	59	57	55	61	8.1	8.11	8.13	8.07
5	33	40	38	35	39	43	31	37	28	29	24	30	179	191	193	187	55	53	52	58	8.78	8.9	8.94	9.19
6	39	37	38	39	47	43	44	51	27	28	23	25	233	233	231	229	59	57	57	61	7.84	7.89	8.25	7.94
7	31	32	32	32	26	33	23	34	27	29	20	25	217	223	217	216	59	59	57	60	8.34	8.31	8.5	8.66
8	46	45	42	42	45	44	45	46	17	18	16	17	188	173	168	163	45	45	32	42	8.5	8.84	9.04	9.06
9	35	34	34	33	36	42	32	37	30	30	21	25	221	222	206	222	59	62	53	61	8	8.04	8.03	8.16
10	39	39	40	40	50	52	51	51	16	30	33	37	214	223	219	221	57	55	56	59	7.82	7.75	7.67	7.6
11	50	50	50	50	50	54	51	57	23	25	26	28	210	231	229	215	57	55	58	55	8.41	8.28	8.32	8.28
12	39	39	33	38	43	42	45	48	30	35	33	38	238	241	230	236	62	62	59	61	8.12	7.85	7.88	7.72
13	35	33	35	35	61	56	59	61	25	25	27	29	241	242	230	228	62	65	61	65	7.4	7.72	7.38	7.5
14	33	32	33	34	36	33	35	37	26	30	31	31	225	225	234	222	59	59	60	63	7.66	7.72	7.47	7.44
15	41	38	41	36	31	32	37	34	18	16	20	20	189	200	206	188	58	61	59	55	8.56	8.9	8.43	8.37
16	39	32	39	41	30	34	31	36	15	17	17	19	172	156	173	172	47	52	53	53	8.59	8.65	8.56	8.44
17	47	45	48	45	39	37	39	40	23	23	23	23	249	240	242	234	53	54	55	56	7.5	7.44	7.38	7.37
average	39.2941	37.8824	39	38.3824	39.5294	40.4706	37.8235	42.3529	24.0588	26.1176	24.3529	26.8824	214.588	213.471	211.706	210.294	56.6471	56.5294	54.4706	57.5294	8.07647	8.14118	8.14588	8.13
SD	6.6216	6.08155	6.62382	6.04031	9.52049	7.64132	11.1705	9.11003	5.05557	5.34886	5.33785	5.90426	27.1663	28.6817	26.2911	26.6124	5.57832	5.59149	8.10183	7.38341	0.470757	0.511333	0.593054	0.611371

## Sheet: Static balance
Experiment 1
Static body balance
	Sway area of Stabilometer (SA) (mm^2)								Total locus length of Stabilometer (TLL) (mm)
	Natural standing				Joined parallel standing				Natural standing				Joined parallel standing
	Control		Intervention		Control		Intervention		Control		Intervention		Control		Intervention
No.	pre	post	pre	post	pre	post	pre	post	pre	post	pre	post	pre	post	pre	post
1	62.6	78.5	54.8	74.6	258.1	235.3	169.3	111.1	127.7	153	144.4	134.4	209	244.2	196.7	196.4
2	204.3	157.5	135.6	138	422.5	382.1	596.7	353.9	176.7	202.7	177.8	170.9	288.2	320.4	291	250.1
3	162	47.3	51	29.9	130	91.7	121.6	98.6	127.7	88.7	76.4	69.1	148.3	168.5	143.8	138.8
4	73.8	94.4	76.3	48.6	384.3	282.4	207	157.4	130	134.5	126	95.2	206.3	186.2	212.5	184.6
5	168.2	101.6	95.9	48.1	188	185.7	293.2	194.8	157.2	157.2	130.9	109.2	190.8	181.4	239.1	195
6	123.2	213.1	60	34.8	533.4	273	473.3	291.6	116	126.9	102.4	105.1	198.5	190.7	227.1	167.6
7	123.7	159.1	157.5	168.2	344.3	299.1	358.3	275.8	193.8	199.5	206.3	200.8	277.4	223.7	292.2	281.3
8	36.4	93.3	200.7	78.3	111.6	371.6	254.2	246.2	87.8	131	109.3	90.9	171.2	184.5	175.6	160.5
9	44.4	80.5	89	97.2	171.6	164.2	437.2	262.6	93.4	144.6	137.4	107.3	183.4	265.5	217.9	205.4
10	244.2	141.1	88.3	100.6	225	304.6	349.5	235.1	153.4	145.9	119.8	129.8	188.2	218.5	222.9	193.9
11	165.6	163.2	95.2	72.1	205.6	242.6	205.4	235.4	185.8	128.4	134	136.3	219.2	190.4	237.6	229.9
12	63.8	89.3	111	74.5	149.3	295.1	202.1	138	102.4	112.2	132.4	110.9	152.4	244.1	168.4	140.1
13	106.7	87	89.8	64.7	292.5	200.1	249	124.8	118.2	191.5	155.8	153.9	247.1	264.9	261.3	175.9
14	151.9	88.9	132.3	130.6	205.7	247.9	295	456.6	171.4	107.3	178.4	138.1	200	220.7	209.4	255
15	93.3	115.8	124.5	184.5	527.2	320.3	525.7	266.1	103	131.3	117.2	197	236.4	197.1	245.3	203.3
16	95.6	92.4	108.2	103.8	287.4	183.7	307	153	138	111.8	142.4	128	224.9	182.8	174.9	172.2
17	53.6	63.4	84.4	92	195	281.4	222.2	171.8	130.1	119.6	135	147.7	224.8	228.9	255.5	221.4
average	116.076	109.788	103.206	90.6176	272.441	256.518	309.806	221.929	136.035	140.359	136.818	130.859	209.771	218.382	221.835	198.318
SD	59.5108	42.8643	38.4236	44.055	129.86	75.0681	132.053	93.8508	32.3729	32.4237	30.7562	35.8439	38.4745	39.978	41.628	39.6059

## Sheet: TRA
Experiment 2
The total resultant acceleration (TRA) (G)				Acceleration values are expressed in units of gravitational acceleration (G; 1G= 9.81 m/s2)
	Head		Thorax		Pelvis		Rt. L/E		L. L/E
No.	pre	post	pre	post	pre	post	pre	post	pre	post
1	1151.47	1327.77	1256.93	1471.95	1407.82	1953.55	2226.52	2950.74	2174.17	3188.91
2	1277.8	1301.3	1357.87	1546.63	1672.95	1675.56	2637.78	2666.64	2593.99	2618.76
3	1412.74	1485.75	1618.06	1511.98	1911.09	1977.71	3755.01	3672.97	3447.72	3423.4
4	1141.36	1171.7	1258.7	1215.98	1444.38	1383.37	2057.1	2454.71	2045.73	2385.39
5	1227.11	1309.82	1290.21	1367.95	1361.88	1673.28	2509.77	2778.56	2552.69	3039.58
6	1341.2	1389.81	1600.01	1510.6	2148.87	2046.7	3180.39	3191.91	3031.73	3162.97
7	1217.51	1207.09	1303.68	1306.28	1512.23	1549.81	3118.44	2722.11	2537.71	2602.77
8	1346.7	1426.16	1643.28	1458.24	1769.73	1866.61	4060.78	4214.23	3671.29	3798.05
9	1245.23	1260.38	1288.44	1268.77	1693.18	1560.58	2706.22	2594.58	2453.75	2525.8
10	1187.05	1340.08	1277.06	1380.84	1700.39	1791.3	2620.41	3690.1	2618.23	3327.56
11	1276.78	1181.84	1332	1257.87	1444.46	1399.84	2594.14	2537.8	2748.73	2693.57
12	1277	1367.98	1239.74	1327.91	1562.33	1685.75	2594.62	3047.84	2470.12	3078.45
13	1308	1356.75	1430.22	1417.83	1662.07	1742.38	2806.82	3021.8	2757.41	3038.16
14	1262.99	1434.07	1439.09	1452.94	1978.97	2096.93	2481.86	2709.75	2420.92	2550.79
15	1235.99	1316.2	1315.91	1352.94	1727.63	1679.36	2721.77	2943.63	2910.62	2954.48
16	1194.3	1205.38	1366.27	1361.15	1430.63	1525.48	2992.23	3275.84	3039.89	2961.5
17	1270.63	1371.41	1407.74	1457.23	1771.38	1926.78	3168.62	3368.6	2851.42	3154.87
18	1152.63	1229.32	1240.12	1294.52	1572.12	1802.35	3004.72	3530.61	2756.03	3204.08
19	1209.83	1241.26	1273	1332.04	1638.1	1615.83	3044.74	3289.73	3107.15	3382.14
20	1515.49	1554.45	1732.13	1554.95	1952.95	2041.61	3719.04	3511.97	3686.7	3531.97
21	1117.56	1171.08	1297.23	1290.93	1463.29	1479.06	2213.55	2627.54	2201.61	2521.79
22	1199.89	1256.02	1311.15	1334.14	1351.52	1450.11	2138.42	2494.65	2205.26	2358.9
average	1253.15	1313.89	1376.31	1385.17	1644.45	1723.82	2834.22	3058.92	2740.13	2977.45
SD	93.1251	104.476	144.249	98.2632	216.868	218.901	527.671	468.174	455.817	397.793
